# Supplementary material for: 68Ga-labeled amphiphilic polymer nanoparticles for PET imaging of sentinel lymph node metastasis
Source: Regen Biomater. 2023 Mar 27;10:rbad029. doi: 10.1093/rb/rbad029 (PMC10112949; doi:10.1093/rb/rbad029)
Supplement: rbad029_Supplementary_Data [file rbad029_supplementary_data.zip]

Archive with 3 entries (3 files):
- 20230315-supporting.docx
- 20230331-supporting.docx
- 10.1093rbrbad029-supporting info.docx
